# Supplementary material for: A Fatty Diet Induces a Jejunal Ketogenesis Which Inhibits Local SGLT1-Based Glucose Transport via an Acetylation Mechanism—Results from a Randomized Cross-Over Study between Iso-Caloric High-Fat versus High-Carbohydrate Diets in Healthy Volunteers
Source: Nutrients. 2022 May 7;14(9):1961. doi: 10.3390/nu14091961 (PMC9100393; doi:10.3390/nu14091961)
Supplement: Supplementary file 1 [file nutrients-14-01961-s001.zip]

Archive with 2 entries (2 files):
- Supplementary Files S1. ClinicalTrials.gov (CT02088853) .pdf
- Supplementatory Files S2. Figures, texts, table.pdf
